# Supplementary material for: miR-21 improves the neurological outcome after traumatic brain injury in rats
Source: Sci Rep. 2014 Oct 24;4:6718. doi: 10.1038/srep06718 (PMC4208064; doi:10.1038/srep06718)
Supplement: Supplementary Information — Dataset 1 [file srep06718-s2.xls]

## Sheet: sham
6h
rat number		1	2	3	4	5	6	mean	SD
Ct value	miR-21	13.46	14.3	14.95	13.25	14.08	13.93
	U6	9.85	10.9	11.03	10.06	9.65	10.22
	miR21-U6	3.61	3.4	3.92	3.19	4.43	3.71	3.71	0.433359
1d
rat number		1	2	3	4	5	6	mean	SD
Ct value	miR-21	14.86	13.9	13.92	14.41	14.23	13.56
	U6	11.01	10.23	9.85	10.76	10.28	10.02
	miR21-U6	3.85	3.67	4.07	3.65	3.95	3.54	3.78833	0.202031
3d
rat number		1	2	3	4	5	6	mean	SD
Ct value	miR-21	14.51	13.61	14.37	13.98	15.1	14.64
	U6	10.77	9.95	10.18	9.97	12.01	11.3
	miR21-U6	3.74	3.66	4.19	4.01	3.09	3.34	3.67167	0.40897
7d
rat number		1	2	3	4	5	6	mean	SD
Ct value	miR-21	13.67	13.5	13.61	14.12	13.98	14.53
	U6	9.66	9.9	10.07	11.06	9.87	10.67
	miR21-U6	4.01	3.6	3.54	3.06	4.11	3.86	3.69667	0.383388
14d
rat number		1	2	3	4	5	6	mean	SD
Ct value	miR-21	14.06	14.2	14.53	13.78	13.56	14.31
	U6	9.98	10.43	10.4	10.14	10.21	10.52
	miR21-U6	4.08	3.77	4.13	3.64	3.35	3.79	3.79333	0.28849

## Sheet: agomir
6h
rat number		1	2	3	4	5	6	mean	SD
Ct value	miR-21	10.25	10.91	10.01	9.93	11.92	10.34
	U6	8.45	8.8	8.1	7.96	9.93	8.66
	miR21-U6	1.8	2.11	1.91	1.97	1.99	1.68
2^(△△Ct)		3.75809	3.03143	3.4822	3.34035	3.29436	4.08405	3.49842	0.372922
1d
rat number		1	2	3	4	5	6	mean	SD
Ct value	miR-21	9.75	9.43	10.55	11.19	10.26	10.77
	U6	8.87	8.53	9.93	10.3	9.2	9.73
	miR21-U6	0.88	0.9	0.62	0.89	1.06	1.04
2^(△△Ct)		7.5075	7.40415	8.99008	7.45565	6.6269	6.7194	7.45061	0.847177
3d
rat number		1	2	3	4	5	6	mean	SD
Ct value	miR-21	10.38	10.12	10.51	10.66	9.87	11.02
	U6	9.19	9.25	9.23	9.64	8.85	9.9
	miR21-U6	1.19	0.87	1.28	1.02	1.02	1.12
2^(△△Ct)		5.58542	6.97245	5.24763	6.28393	6.28393	5.86311	6.03941	0.608974
7d
rat number		1	2	3	4	5	6	mean	SD
Ct value	miR-21	10.79	10.31	10.3	10.36	11.02	10.01
	U6	8.79	8.4	8.73	8.62	8.86	8.4
	miR21-U6	2	1.91	1.57	1.74	2.16	1.61
2^(△△Ct)		3.24151	3.45017	4.36707	3.88164	2.90123	4.24766	3.68155	0.580778
14d
rat number		1	2	3	4	5	6	mean	SD
Ct value	miR-21	13.06	13.28	14.79	15.19	15.11	14.52
	U6	9.62	9.62	10.99	11.86	11.76	10.75
	miR21-U6	3.44	3.66	3.8	3.33	3.35	3.77
2^(△△Ct)		1.27751	1.09682	0.99539	1.37872	1.35974	1.0163	1.18742	0.172494

## Sheet: agomir ctl
6h
rat number		1	2	3	4	5	6	mean	SD
Ct value	miR-21	12.69	12.9	12.36	12.02	12.36	12.34
	U6	9.35	9	8.6	8.81	8.5	8.71
	miR21-U6	3.34	3.9	3.76	3.21	3.86	3.63
2^(△△Ct)		1.29235	0.876606	0.965936	1.41421	0.90125	1.05702	1.08456	0.220693
1d
rat number		1	2	3	4	5	6	mean	SD
Ct value	miR-21	12.44	12.01	14.7	15.01	13.35	12.8
	U6	9.41	9.22	11.66	11.7	10.05	9.68
	miR21-U6	3.03	2.79	3.04	3.31	3.3	3.12
2^(△△Ct)		1.69154	1.99769	1.67985	1.39313	1.40282	1.58924	1.62571	0.223935
3d
rat number		1	2	3	4	5	6	mean	SD
Ct value	miR-21	11.57	11.92	11.17	12.24	12.41	12.12
	U6	10.28	10.29	9.32	10.6	10.89	10.79
	miR21-U6	1.29	1.63	1.85	1.64	1.52	1.33
2^(△△Ct)		5.21138	4.11721	3.53489	4.08877	4.44341	5.06888	4.41076	0.637523
7d
rat number		1	2	3	4	5	6	mean	SD
Ct value	miR-21	10	10.45	13.38	13.33	12.7	12.21
	U6	8.27	8.27	11.54	11.48	10.82	10.53
	miR21-U6	1.73	2.18	1.84	1.85	1.88	1.68
2^(△△Ct)		3.90864	2.86129	3.6217	3.59668	3.52266	4.04648	3.59291	0.411449
14d
rat number		1	2	3	4	5	6	mean	SD
Ct value	miR-21	12.48	12.57	15.27	15.36	13.43	13.29
	U6	9.11	9.05	11.38	12.02	9.5	9.97
	miR21-U6	3.37	3.52	3.89	3.34	3.93	3.32
2^(△△Ct)		1.34102	1.2086	0.935191	1.3692	0.909618	1.38831	1.19199	0.218226

## Sheet: angtagomir
6h
rat number		1	2	3	4	5	6	mean	SD
Ct value	miR-21	14.16	13.52	13.11	13.51	13.77	13.02
	U6	8.59	8.37	9.09	9.01	9.38	8.71
	miR21-U6	5.57	5.15	4.02	4.5	4.39	4.31
2^(△△Ct)		0.275476	0.368567	0.806642	0.578344	0.624165	0.659754	0.552158	0.196198
1d
rat number		1	2	3	4	5	6	mean	SD
Ct value	miR-21	15.16	15.27	12.39	12.07	13.85	13.81
	U6	10	9.11	7.51	7.67	7.77	7.8
	miR21-U6	5.16	6.16	4.88	4.4	6.08	6.01
2^(△△Ct)		0.386445	0.193222	0.469219	0.65444	0.204239	0.214394	0.35366	0.185666
3d
rat number		1	2	3	4	5	6	mean	SD
Ct value	miR-21	10.85	10.87	11.16	10.5	10.97	10.43
	U6	8.71	9.05	9.28	8.58	9.03	8.63
	miR21-U6	2.14	1.82	1.88	1.92	1.94	1.8
2^(△△Ct)		2.8912	3.60917	3.46215	3.36747	3.32111	3.65955	3.38511	0.275613
7d
rat number		1	2	3	4	5	6	mean	SD
Ct value	miR-21	14.05	14.15	15.05	15.15	14.61	14.6
	U6	11.86	12.02	12.81	13.3	12.4	12.69
	miR21-U6	2.19	2.13	2.24	1.85	2.21	1.91
2^(△△Ct)		2.84153	2.9622	2.74473	3.59668	2.80241	3.45017	3.06629	0.36416
14d
rat number		1	2	3	4	5	6	mean	SD
Ct value	miR-21	11.32	12.43	10.53	11.55	12.19	13.11
	U6	8.02	8.82	7.15	8.16	8.3	9.31
	miR21-U6	3.3	3.61	3.38	3.39	3.89	3.8
2^(△△Ct)		1.40769	1.1355	1.33176	1.32256	0.935191	0.99539	1.18802	0.195349

## Sheet: antagomir ctl
6h
rat number		1	2	3	4	5	6	mean	SD
Ct value	miR-21	11.63	10.43	10.57	11.38	11.16	12.7
	U6	7.63	7.02	7.27	7.58	8.07	8.73
	miR21-U6	4	3.41	3.3	3.8	3.09	3.97
2^(△△Ct)		0.817902	1.23114	1.32869	0.939523	1.53688	0.835088	1.11487	0.294802
1d
rat number		1	2	3	4	5	6	mean	SD
Ct value	miR-21	13.13	12.26	10.9	11.43	11.78	10.51
	U6	10.22	9.5	7.98	8.32	8.21	7.14
	miR21-U6	2.91	2.76	2.92	3.11	3.57	3.37
2^(△△Ct)		1.83825	2.03967	1.82555	1.60029	1.16339	1.33638	1.63392	0.332915
3d
rat number		1	2	3	4	5	6	mean	SD
Ct value	miR-21	11.95	11.4	11.27	12.25	10.97	11.69
	U6	10.35	10.16	9.84	10.91	9.13	10.02
	miR21-U6	1.6	1.24	1.43	1.34	1.84	1.67
2^(△△Ct)		4.20372	5.39516	4.72943	5.03387	3.55948	4.00462	4.48771	0.686414
7d
rat number		1	2	3	4	5	6	mean	SD
Ct value	miR-21	10.64	10.29	10.57	10.39	14.61	13.23
	U6	8.71	8.66	8.82	8.5	12.6	11.25
	miR21-U6	1.93	1.63	1.75	1.89	2.01	1.98
2^(△△Ct)		3.40267	4.18918	3.85483	3.49833	3.21912	3.28676	3.57515	0.374386
14d
rat number		1	2	3	4	5	6	mean	SD
Ct value	miR-21	10.53	10.14	10.69	9.35	13.09	12.17
	U6	7.08	6.53	7.15	6	9.44	8.53
	miR21-U6	3.45	3.61	3.54	3.35	3.65	3.64
2^(△△Ct)		1.26868	1.1355	1.19196	1.35974	1.10445	1.11214	1.19541	0.101176

## Sheet: injury ctl
6h
rat number		1	2	3	4	5	6	mean	SD
Ct value	miR-21	12.94	12.76	15.08	14.75	13.76	14.16
	U6	9.22	9.19	11.61	10.81	10.55	10.67
	miR21-U6	3.72	3.57	3.47	3.94	3.21	3.49
2^(△△Ct)		0.993092	1.10191	1.18099	0.852635	1.41421	1.16473	1.11793	0.189828
1d
rat number		1	2	3	4	5	6	mean	SD
Ct value	miR-21	12.2	12.35	11.4	11.03	11.78	11.37
	U6	9.31	9.26	8.51	7.64	8.9	8
	miR21-U6	2.89	3.09	2.89	3.39	2.88	3.37
2^(△△Ct)		1.86391	1.62263	1.86391	1.31798	1.87688	1.33638	1.64695	0.265433
3d
rat number		1	2	3	4	5	6	mean	SD
Ct value	miR-21	10.97	10.75	11.11	11.01	11.97	10.51
	U6	9.08	9.48	9.14	9.36	10.64	9.17
	miR21-U6	1.89	1.27	1.97	1.65	1.33	1.34
2^(△△Ct)		3.43823	5.28413	3.25277	4.06053	5.06888	5.03387	4.3564	0.891724
7d
rat number		1	2	3	4	5	6	mean	SD
Ct value	miR-21	11.06	11.04	12.84	12.53	11.71	12.09
	U6	9.11	9.18	11.28	10.57	9.43	10.37
	miR21-U6	1.95	1.86	1.56	1.96	2.28	1.72
2^(△△Ct)		3.35582	3.57184	4.39745	3.33264	2.66968	3.93583	3.54388	0.587741
14d
rat number		1	2	3	4	5	6	mean	SD
Ct value	miR-21	12.1	12.9	12.18	12.18	11.97	13.01
	U6	9.19	8.94	8.92	8.77	7.91	9.44
	miR21-U6	2.91	3.96	3.26	3.41	4.06	3.57
2^(△△Ct)		1.84463	0.890899	1.44727	1.30435	0.831238	1.16743	1.24764	0.375914
